# Supplementary material for: Seasonal Dynamics and Nest Characterization of Vespa orientalis (Hymenoptera: Vespidae) in Apiaries: Insights from Bait Trap Capture Efficiency
Source: Insects. 2026 Jan 1;17(1):58. doi: 10.3390/insects17010058 (PMC12842075; doi:10.3390/insects17010058)
Supplement: Supplementary file 1 [file insects-17-00058-s001.zip]

Archive with 1 entries (1 files):
- insects-4053352-supplementary.pdf
